# Supplementary material for: Popliteal Artery Injury After Arthroscopic Knee Surgery: A Retrospective Multicenter Cohort Study
Source: Orthop Surg. 2024 Dec 30;17(3):822–30. doi: 10.1111/os.14334 (PMC11872355; doi:10.1111/os.14334)
Supplement: Supplementary file 1 — Data S1. Clinical history table. [file OS-17-822-s001.xlsx]

## Sheet: Sheet1
Clinical history table
ID	Gender	Age	Side	Diagnosis	Surgical Procedure	Method of Discovering Popliteal Artery Injury	Treatment	Follow-up Results	Postoperative 2 Weeks			Postoperative 2 Years			Postoperative 1 Month		Postoperative 2 Years		BMI	Follow-up Time （Month）
									Lysholm Score	IKDC Score	VascuQOL	Lysholm Score	IKDC Score	VascuQOL	Extension (°)	Flexion (°)	Extension (°)	Flexion (°)
1	Male	64	Left	ACL and PCL tears	ACLR PCLR	The popliteal artery was found to be ruptured intraoperatively	Percutaneous placement of a vascular stent.	Good recovery of motor and sensory function in the affected limb	18	12	68	74	54	103	10	60	0	120	22.9	24
2	Male	34	Left	ACL and PCL tears	ACLR PCLR and Medial Collateral Ligament Suture	The dorsalis pedis artery was not palpable postoperatively, and CTA revealed posterior tibial artery embolism	Directly suture the popliteal artery after vascular exploration	Swelling and mild discomfort in the popliteal fossa	14	10	47	56	50	89	15	30	5	100	31.87	37
3	Female	38	Right	PCL tear	PCLR	A popliteal mass gradually formed one month after the surgery	Popliteal artery pseudoaneurysm resection and reconstruction with autogenous greater saphenous vein	Mild swelling and limited knee flexion on the affected side	14	11	49	64	41	95	13	45	5	90	24.46	22
4	Male	41	Right	PCL tear	PCLR	The popliteal artery was found to be ruptured intraoperatively	Directly suture the popliteal artery after vascular exploration	Good recovery in the affected limb	16	13	61	76	58	107	10	60	0	130	16.55	58
5	Female	47	Left	PCL tear	PCLR	The popliteal artery was found to be ruptured intraoperatively	Reconstruction with autogenous greater saphenous vein	Good recovery of motor and sensory function in the affected limb	14	12	48	75	52	101	10	60	0	130	21.21	55
6	Male	33	Right	ACL and PCL tears	ACLR PCLR	The popliteal artery was found to be ruptured intraoperatively	Allograft vascular transplantation performed after vascular exploration	Numbness and discomfort present in the dorsum of the affected limb	9	11	47	64	42	93	15	50	10	100	24.69	38
7	Female	49	Left	PCL tear	PCLR	The popliteal artery was found to be ruptured intraoperatively	Directly suture the popliteal artery after vascular exploration	There is discomfort in the popliteal fossa when bending the affected knee	9	10	55	55	48	87	15	40	5	100	18	53
8	Female	45	Right	ACL and PCL tears	ACLR PCLR	The popliteal artery was found to be ruptured intraoperatively	Reconstruction with autogenous greater saphenous vein	The limb below the knee joint has experienced significant loss of both movement and sensation	7	7	42	40	20	51	15	30	10	60	26.09	58
9	Female	50	Right	Popliteal Cyst	Arthroscopic popliteal cyst excision	The popliteal artery was found to be ruptured intraoperatively	Reconstruction with autogenous greater saphenous vein	Good recovery of motor and sensory function in the affected limb	19	16	68	90	61	97	15	60	0	120	20.92	46
10	Male	38	Right	Posterior Horn Injury of the Lateral Meniscus	Arthroscopic Lateral Meniscus Suture	The popliteal artery was found to be ruptured intraoperatively	Directly suture the popliteal artery after vascular exploration	Good recovery of motor and sensory function in the affected limb	18	14	63	88	55	102	15	60	0	120	22.55	40
